# Supplementary material for: A Smart Shoe System for Gait Analysis and Remote Monitoring in Parkinson’s Disease—A Validation Study
Source: Sensors (Basel). 2026 Jul 13;26(14):4446. doi: 10.3390/s26144446 (PMC13417132; doi:10.3390/s26144446)
Supplement: Supplementary file 1 [file sensors-26-04446-s001.zip]

Archive with 1 entries (1 files):
- sensors-4309200-supplementary.pdf
